# Supplementary material for: Enhanced third-order optical nonlinearity in a dipolar carbene-metal-amide material with two-photon excited delayed fluorescence
Source: Commun Chem. 2026 Feb 17;9:135. doi: 10.1038/s42004-026-01928-5 (PMC13022332; doi:10.1038/s42004-026-01928-5)
Supplement: Supplementary file 4 — Supplementary Data [file 42004_2026_1928_MOESM4_ESM.txt]

53
LCuCl s0 optimized geometry
 N                 -1.09595800    0.25610100   -0.01177000
 N                  1.09520600    0.25878700   -0.01195400
 C                 -0.71441600    6.20694300   -0.59721700
 N                 -1.43786700    2.65347600   -0.23428300
 N                  1.43122200    2.65697200   -0.23453900
 C                 -2.43155300   -0.25265100    0.03671600
 C                 -0.71379200    1.58694700   -0.12507100
 C                 -2.72250100   -1.42045100   -0.64888900
 C                  0.70976600    1.58868300   -0.12520400
 C                  0.00060500   -0.54499200    0.07000600
 C                  2.43203800   -0.24670000    0.03652000
 C                 -0.71812500    3.80757900   -0.35140300
 C                  0.70865200    3.80931200   -0.35153700
 C                 -3.39029400    0.38996200    0.80877500
 C                  1.39545500    5.03717700   -0.47732800
 C                 -3.98043100   -2.00487600   -0.52336400
 C                  3.38923600    0.39822100    0.80858200
 C                 -1.40792300    5.03377900   -0.47706000
 C                  0.69909200    6.20865500   -0.59735500
 C                  2.72578600   -1.41383100   -0.64901300
 C                  4.66313200   -0.14810500    0.91168400
 C                 -4.66292500   -0.15933500    0.91175100
 C                  3.98504600   -1.99536500   -0.52329500
 C                  4.93703400   -1.34869700    0.25612900
 C                 -4.93399600   -1.36047000    0.25602500
 C                  5.72726400    0.54151700    1.71760400
 C                  4.27460000   -3.29382100   -1.21892000
 H                 -1.24878200    7.14315800   -0.69437000
 H                 -1.96853400   -1.89121300   -1.27126500
 H                 -3.14159300    1.30323700    1.33425800
 H                  2.47740600    5.00862900   -0.47685700
 H                  3.13839300    1.31095400    1.33398700
 H                 -2.48980100    5.00261500   -0.47638400
 H                  1.23117200    7.14616100   -0.69461000
 H                  1.97299100   -1.88637300   -1.27146200
 H                  5.92171500   -1.79385100    0.36272800
 H                 -5.91767200   -1.80787200    0.36245500
 H                  6.35726200   -0.18109000    2.23688200
 H                  6.37542100    1.13707800    1.07079000
 H                  5.29057300    1.21265100    2.45692200
 H                  5.21522900   -3.72300500   -0.87535500
 H                  3.47307500   -4.01166700   -1.03288500
 H                  4.34282700   -3.15055500   -2.29929100
 C                 -5.72868000    0.52778000    1.71766800
 H                 -6.37615600    1.12454000    1.07127800
 H                 -6.35903900   -0.19641000    2.23427900
 H                 -5.29350700    1.19742400    2.45923800
 C                 -4.26704700   -3.30387000   -1.21920600
 H                 -3.46400800   -4.02002200   -1.03318600
 H                 -5.20676800   -3.73516400   -0.87579200
 H                 -4.33548000   -3.16060900   -2.29956300
 Cu                 0.00319100   -2.45624800    0.14559900
 Cl                 0.00637600   -4.55500800   -0.01623200
73
LAuCz s0 optimized geometry
 N                 -1.85601900    1.08650500    0.06236700
 N                 -1.78557200   -1.10904300    0.09089600
 C                 -7.81134600    0.50015200    0.33675800
 N                 -4.26972500    1.34439200    0.15823200
 N                 -4.17465400   -1.52416400    0.19187700
 C                 -1.43170500    2.45304500    0.03057200
 C                 -3.17619200    0.65572600    0.11503400
 C                 -0.42961300    2.87511200    0.89583700
 C                 -3.12993200   -0.76483000    0.13240600
 C                 -1.01623700    0.01363400    0.02982100
 C                 -1.27099700   -2.44512900    0.10662200
 C                 -5.40374700    0.58527800    0.22158500
 C                 -5.35661300   -0.84088500    0.23763800
 C                 -2.02391600    3.32260100   -0.86817100
 C                 -6.56491600   -1.56851800    0.30367000
 C                  0.01483500    4.19047500    0.84406800
 C                 -1.74771200   -3.36319200   -0.81907200
 C                 -6.65741100    1.23295600    0.27281500
 C                 -7.76468500   -0.91204900    0.35213600
 N                  2.94116400    0.05060500   -0.24264400
 C                 -0.30761800   -2.78910500    1.03960700
 C                 -1.23873600   -4.65544200   -0.82385000
 C                 -1.60145700    4.64979700   -0.92093200
 C                  0.22433200   -4.07838300    1.03990500
 C                 -0.25172800   -4.98958600    0.10428900
 C                 -0.58155700    5.05917100   -0.07003400
 C                 -1.74585700   -5.67893800   -1.79951000
 C                  3.77384000    1.14333800   -0.11868400
 C                  3.42859400    2.49491300   -0.05746400
 C                  4.44460800    3.42523400    0.07645400
 C                  5.78987600    3.03275300    0.14456300
 C                  6.13494400    1.69318800    0.07542000
 C                  5.12768400    0.73787000   -0.05750600
 C                  1.29854600   -4.45218600    2.02009200
 C                  3.75058000   -1.06605700   -0.27015200
 C                  5.11266400   -0.70135400   -0.15624000
 C                  6.09927200   -1.68687700   -0.15673000
 C                  5.72599500   -3.01597500   -0.27042100
 C                  4.37303000   -3.36721200   -0.39103800
 C                  3.37688200   -2.40568100   -0.39572100
 H                 -8.76911500    1.00266100    0.37698400
 H                  0.00489200    2.17623700    1.60162000
 H                 -2.80496600    2.96790900   -1.52956000
 H                 -6.49938500   -2.64876900    0.31620800
 H                 -2.50776000   -3.06655000   -1.53165400
 H                 -6.66334900    2.31520200    0.26160200
 H                 -8.68726800   -1.47563200    0.40384400
 H                  0.03219800   -2.05393900    1.76051300
 H                  0.15638200   -5.99591900    0.09717100
 H                 -0.23564200    6.08733600   -0.11971700
 H                 -0.92467200   -6.25909700   -2.22158200
 H                 -2.42291600   -6.37999600   -1.30671400
 H                 -2.29046300   -5.20858300   -2.61763500
 H                  2.38805300    2.79723800   -0.12909400
 H                  4.19844900    4.48032300    0.12071900
 H                  6.56117900    3.78573700    0.24721800
 H                  7.17521600    1.39066200    0.12355400
 H                  1.47066300   -5.52813900    2.02205400
 H                  2.23930500   -3.95759300    1.76512300
 H                  1.03116200   -4.14438200    3.03189200
 H                  7.14561700   -1.41586900   -0.06884800
 H                  6.48125300   -3.79186800   -0.27283700
 H                  4.10290900   -4.41260500   -0.49038300
 H                  2.33033100   -2.67549300   -0.50586200
 C                 -2.24291800    5.60909400   -1.88282900
 H                 -3.25115600    5.87019400   -1.55467600
 H                 -1.66643500    6.53020800   -1.96099000
 H                 -2.32654600    5.17164200   -2.87846100
 C                  1.10766000    4.67003100    1.75676900
 H                  1.86132400    5.22896500    1.19921300
 H                  0.70902300    5.33389800    2.52668000
 H                  1.60730100    3.83543700    2.24798500
 Au                 0.95439700    0.04715100   -0.11652800
73
LAuCz s1 optimized geometry
 N                  1.81647900    1.08996700   -0.15915900
 N                  1.81685000   -1.08974300   -0.15920500
 C                  7.81705800    0.69976500   -0.01135200
 N                  4.22630400    1.45894100   -0.07805300
 N                  4.22681100   -1.45787800   -0.07837500
 C                  1.36788400    2.43871100   -0.18620700
 C                  3.14957000    0.69953000   -0.09808000
 C                  0.39503400    2.82083900   -1.10151900
 C                  3.14981400   -0.69884000   -0.09822200
 C                  0.99304000   -0.00003300   -0.18021500
 C                  1.36877600   -2.43866800   -0.18597500
 C                  5.38656800    0.71886700   -0.05717500
 C                  5.38681700   -0.71740400   -0.05729800
 C                  1.91265000    3.35866200    0.69682900
 C                  6.61975900   -1.38823600   -0.03445600
 C                 -0.06988600    4.13070500   -1.11896000
 C                  1.91415400   -3.35820700    0.69709500
 C                  6.61928200    1.39011400   -0.03416300
 C                  7.81729900   -0.69748300   -0.01146300
 N                 -3.02533000   -0.00032700    0.20056100
 C                  0.39579800   -2.82139700   -1.10092700
 C                  1.47074100   -4.67727300    0.68413900
 C                  1.46869600    4.67753000    0.68344900
 C                 -0.06855600   -4.13145800   -1.11794900
 C                  0.47459700   -5.04325800   -0.21687700
 C                  0.47265400    5.04291400   -0.21795700
 C                  2.07532000   -5.68598300    1.61955600
 C                 -3.95118700   -0.00056600   -0.81113700
 C                 -3.70329700   -0.00100100   -2.18458900
 C                 -4.79880800   -0.00118900   -3.03787900
 C                 -6.09827900   -0.00096200   -2.53336200
 C                 -6.34666500   -0.00053300   -1.15229500
 C                 -5.27158000   -0.00033800   -0.29319700
 C                 -1.10589400   -4.55805100   -2.11892500
 C                 -3.71151500    0.00004500    1.37997900
 C                 -5.11505700    0.00007400    1.15576800
 C                 -5.97965500    0.00044400    2.22442200
 C                 -5.43981800    0.00079000    3.52160500
 C                 -4.06218400    0.00076000    3.73803800
 C                 -3.17475200    0.00039000    2.67203000
 H                  8.75349300    1.24323900    0.00548300
 H                  0.01736500    2.09170600   -1.80981100
 H                  2.68983500    3.04275000    1.38071500
 H                  6.59230700   -2.47103400   -0.03804300
 H                  2.69134500   -3.04182000    1.38075200
 H                  6.59146200    2.47290400   -0.03744200
 H                  8.75392300   -1.24063800    0.00519700
 H                  0.01755600   -2.09257200   -1.80922400
 H                  0.11752700   -6.06906600   -0.22244600
 H                  0.11524600    6.06859700   -0.22392100
 H                  1.45922200   -6.58295100    1.68373500
 H                  3.06751400   -5.98371100    1.27406600
 H                  2.19190000   -5.27428100    2.62270500
 H                 -2.68603000   -0.00118100   -2.55399300
 H                 -4.64390400   -0.00152500   -4.10802600
 H                 -6.93364900   -0.00112400   -3.22064500
 H                 -7.36391100   -0.00036800   -0.78124700
 H                 -1.64641000   -5.43968400   -1.77378500
 H                 -1.82846500   -3.76127100   -2.30166600
 H                 -0.64310500   -4.80804800   -3.07632000
 H                 -7.05289100    0.00048300    2.08129100
 H                 -6.10935200    0.00109500    4.37124500
 H                 -3.68312500    0.00104100    4.75054000
 H                 -2.10235300    0.00038300    2.81407300
 C                  2.07249900    5.68662000    1.61896100
 H                  3.06655500    5.98135100    1.27629400
 H                  1.45824200    6.58510300    1.67939900
 H                  2.18471500    5.27656700    2.62329600
 C                 -1.10723200    4.55644500   -2.12029300
 H                 -1.64356400    5.44197700   -1.77866100
 H                 -0.64513800    4.79961900   -3.07977400
 H                 -1.83337500    3.76169400   -2.29772800
 Au                -0.99142500   -0.00025200   -0.00740300
73
LAuCz t1 optimized geometry
 N                 -1.82800500    1.08963400    0.14475900
 N                 -1.82566500   -1.09004400    0.14683300
 C                 -7.82904700    0.69170100    0.05667500
 N                 -4.23965400    1.45579400    0.08442400
 N                 -4.23631900   -1.46183800    0.08718200
 C                 -1.37188500    2.43585300    0.14776100
 C                 -3.16151100    0.69742700    0.09531300
 C                 -0.36545800    2.81926800    1.03005000
 C                 -3.15996500   -0.70092000    0.09659700
 C                 -1.00448700    0.00068500    0.15979600
 C                 -1.36654100   -2.43524000    0.15240900
 C                 -5.39847300    0.71404700    0.07653800
 C                 -5.39683800   -0.72278800    0.07785400
 C                 -1.93271800    3.35087800   -0.72727000
 C                 -6.62936300   -1.39527300    0.06852900
 C                  0.11584200    4.12192100    1.01334200
 C                 -1.92325900   -3.35245900   -0.72335800
 C                 -6.63252200    1.38370900    0.06620600
 C                 -7.82745200   -0.70599800    0.05782400
 N                  3.00914900    0.00127000   -0.18929400
 C                 -0.36096100   -2.81515500    1.03672500
 C                 -1.45796000   -4.66590600   -0.74146700
 C                 -1.47112300    4.66588100   -0.74703900
 C                  0.12435200   -4.11661400    1.02157900
 C                 -0.42975400   -5.02680500    0.12246900
 C                 -0.44297200    5.03035300    0.11497400
 C                 -2.07083500   -5.66712500   -1.67921700
 C                  3.81752500    1.10416800   -0.22360000
 C                  3.41965300    2.44353900   -0.20072700
 C                  4.41621700    3.40885800   -0.23861900
 C                  5.76194000    3.04722900   -0.29943700
 C                  6.15914400    1.70103900   -0.32511300
 C                  5.18529400    0.72937800   -0.28713500
 C                  1.20303600   -4.54209300    1.97965200
 C                  3.81609700   -1.10219300   -0.23140700
 C                  5.18439800   -0.72869300   -0.29229200
 C                  6.15696100   -1.70132900   -0.33710900
 C                  5.75800500   -3.04715900   -0.32084800
 C                  4.41178400   -3.40754800   -0.26260600
 C                  3.41650300   -2.44127600   -0.21803400
 H                 -8.76645000    1.23368600    0.04938300
 H                  0.02348000    2.09771400    1.73993300
 H                 -2.73408900    3.03637900   -1.38325900
 H                 -6.60063300   -2.47802000    0.07267300
 H                 -2.72381000   -3.04033100   -1.38147900
 H                 -6.60626100    2.46652500    0.06845400
 H                 -8.76362100   -1.25012400    0.05143000
 H                  0.02510900   -2.09182700    1.74637000
 H                 -0.05767100   -6.04725900    0.10499900
 H                 -0.07466500    6.05216600    0.09709700
 H                 -1.50163700   -6.59652100   -1.69037200
 H                 -3.09384300   -5.90008300   -1.37767100
 H                 -2.11445800   -5.27795300   -2.69736900
 H                  2.36795700    2.70217300   -0.15840800
 H                  4.14620600    4.45622800   -0.22398400
 H                  6.51764700    3.82086300   -0.32859200
 H                  7.20993300    1.44390100   -0.37302800
 H                  1.91041800   -5.22219900    1.50081800
 H                  1.75640000   -3.68159800    2.35858400
 H                  0.77927200   -5.06745400    2.83816500
 H                  7.20809000   -1.44525300   -0.38320300
 H                  6.51273100   -3.82153100   -0.35538900
 H                  4.14043400   -4.45464100   -0.25531300
 H                  2.36448000   -2.69886900   -0.17754200
 C                 -2.08643800    5.66314100   -1.68742800
 H                 -3.12715800    5.85385100   -1.41917800
 H                 -1.55019300    6.61161600   -1.66190300
 H                 -2.07973200    5.29249300   -2.71356600
 C                  1.19574400    4.55154800    1.96820600
 H                  1.91874400    5.20653500    1.47754700
 H                  0.77637400    5.10612600    2.81028400
 H                  1.73098700    3.69083200    2.37169200
 Au                 0.97863000    0.00155100   -0.01801600
53
LAuCl s0 optimized geometry
 N                  0.64071800    1.09810400   -0.07111200
 N                  0.64067800   -1.09833200   -0.07097500
 C                  6.60307900    0.70649700   -0.47762900
 N                  3.04070100    1.43467000   -0.22457300
 N                  3.04066100   -1.43498400   -0.22436600
 C                  0.17702100    2.45198200   -0.03888800
 C                  1.97218000    0.71024700   -0.14759400
 C                 -0.84080500    2.84021700   -0.89162500
 C                  1.97216600   -0.71051700   -0.14751300
 C                 -0.16419400   -0.00009200   -0.00990900
 C                  0.17683500   -2.45216500   -0.03887100
 C                  4.19733600    0.71331700   -0.30614500
 C                  4.19731800   -0.71368400   -0.30602700
 C                  0.75056900    3.34067000    0.86068200
 C                  5.42746700   -1.40188400   -0.39362700
 C                 -1.33682800    4.14094100   -0.82575200
 C                  0.75049900   -3.34111500    0.86036400
 C                  5.42746300    1.40154400   -0.39388500
 C                  6.60306600   -0.70681500   -0.47749000
 C                 -0.84133700   -2.84008000   -0.89135200
 C                  0.28616000   -4.64855800    0.91901100
 C                  0.28651000    4.64820200    0.91936900
 C                 -1.33764700   -4.14069100   -0.82548400
 C                 -0.76187700   -5.02501900    0.07858800
 C                 -0.76112500    5.02502400    0.07860200
 C                  0.90274600   -5.64122700    1.86318300
 C                 -2.48137800   -4.55154700   -1.70723900
 H                  7.54250000    1.23974200   -0.54566300
 H                 -1.25762600    2.12826100   -1.59447200
 H                  1.54921300    3.00983900    1.51319300
 H                  5.39756700   -2.48378900   -0.39345900
 H                  1.54940600   -3.01055700    1.51268600
 H                  5.39745700    2.48344600   -0.39391200
 H                  7.54247400   -1.24010400   -0.54539700
 H                 -1.25817300   -2.12799900   -1.59405800
 H                 -1.14280500   -6.04030500    0.13618700
 H                 -1.14176200    6.04042500    0.13612100
 H                  0.14245200   -6.28128400    2.31171000
 H                  1.60771500   -6.28852900    1.33682900
 H                  1.44624800   -5.13978900    2.66358100
 H                 -2.72589200   -5.60418300   -1.56914400
 H                 -3.37030000   -3.96012500   -1.47974900
 H                 -2.24315900   -4.39075500   -2.75998900
 C                  0.90298000    5.64060600    1.86389600
 H                  1.60808900    6.28799200    1.33783500
 H                  0.14263500    6.28059800    2.31243100
 H                  1.44629100    5.13893600    2.66427700
 C                 -2.48036000    4.55215700   -1.70759000
 H                 -3.37066300    3.96390700   -1.47724300
 H                 -2.72187800    5.60588000   -1.57254200
 H                 -2.24378100    4.38729700   -2.76006700
 Cl                -4.38148600    0.00040900    0.32372500
 Au                -2.13566000    0.00012500    0.15509200
